# Supplementary material for: Systematic Review on Healthcare and Societal Costs of Tinnitus
Source: Int J Environ Res Public Health. 2021 Jun 26;18(13):6881. doi: 10.3390/ijerph18136881 (PMC8297244; doi:10.3390/ijerph18136881)
Supplement: Supplementary file 1 [file ijerph-18-06881-s001.zip]

Archive with 1 entries (1 files):
- ijerph-1229284-supplementary.pdf
